# Supplementary material for: Analysis of translatomic changes in the Ubqln2P497S model of ALS reveals that motor neurons express muscle-associated genes in non-disease states
Source: Front Neurol. 2024 Nov 19;15:1491415. doi: 10.3389/fneur.2024.1491415 (PMC11611750; doi:10.3389/fneur.2024.1491415)
Supplement: SUPPLEMENTARY TABLE 1 — Gene expression comparison between Ubqln2P497S and Ubqln2+/+ IP samples. This table displays the top 20 enriched and depleted (p-value < 0.05) genes ordered from most enriched to most depleted. p-values and FDR values, as well as the fold change and Log2 fold change, are indicated for each gene. [file Table_1.xlsx]

## Sheet: readMe
Sheets Information
Project_information_1254	Information of project ILMN_1254_Pierchala_mRNAseq20_Jan2022, library preparation and sequencing
Project_information_1624	Information of project ILMN_1624_Pierchala_ultralow_mRNAseq16_Feb2023, library preparation and sequencing
MappingStats_1254	Statistics of mapping and reads distribution across the genome for ILMN_1254
MappingStats_1624	Statistics of mapping and reads distribution across the genome for ILMN_1624
DE_analysis_1254_1624	Results of differential gene expression analysis with comparisons for the samples combined from 1254 and 1624
Key for Rows in MappingStats
Raw reads	Number of raw reads as mapped by the RNA-seq aligner STAR
Uniquely mapped reads	Unique reads as mapped by STAR
Total high quality reads	High quality reads from bamutils stats
Mapping regions	Reads mapped to each different region from bamutils stats
Mapped on gene	Reads mapped on gene from featureCounts
rRNA	Percentage out of total raw reads of reads mapped to rRNA by bowtie2
Key for Columns in DE_analysis
GeneSymbol	gene symbol
Chr	chromosome
Start	start position of exons
End	end position of exons
Strand	strand
Length	gene length
geneName	Gene description
WT_IP_vs_WT_Input_FC	Fold change
WT_IP_vs_WT_Input_log2FC	log2 fold change
WT_IP_vs_WT_Input_PValue	p value
WT_IP_vs_WT_Input_FDR	false discovery rate
UBQLN2_IP_vs_UBQLN2_Input_FC	Fold change
UBQLN2_IP_vs_UBQLN2_Input_log2FC	log2 fold change
UBQLN2_IP_vs_UBQLN2_Input_PValue	p value
UBQLN2_IP_vs_UBQLN2_Input_FDR	false discovery rate
UBQLN2_IP_vs_WT_IP_FC	Fold change
UBQLN2_IP_vs_WT_IP_log2FC	log2 fold change
UBQLN2_IP_vs_WT_IP_PValue	p value
UBQLN2_IP_vs_WT_IP_FDR	false discovery rate
UBQLN2_Input_vs_WT_Input_FC	Fold change
UBQLN2_Input_vs_WT_Input_log2FC	log2 fold change
UBQLN2_Input_vs_WT_Input_PValue	p value
UBQLN2_Input_vs_WT_Input_FDR	false discovery rate
Samples (columns in blue)	Log2CPM (CPM = counts per million)
Samples_raw (columns in black)	raw read counts
Note for DE_analysis	values lower than 1e-299 were rounded to 0 due to excel report limitations

## Sheet: Project_information_1254
Illumina NovaSeq 6000 sequencing:
Sequencing run name	Nova_S4_XP_551
Experiment name	ILMN_1254_Pierchala_mRNAseq20_Jan2022
PI	Brian Pierchala
Cost Account (External)	N/A
Account/PO number	4684189	(20/50/lane)
Type of experiment	Ultralow mRNAseq
Project title	Gene expression changes in motor neurons of UBQL2 ALS mice
Experiment description	Spinal cords were isolated from WT or UBQL2-ALS mice. The cords were then detergent extracted and motor neuron ribosomes isolated by immunoprecipitation (these "RiboTag" mice have HA-tagged ribosomes only in motor neurons). We purified input spinal cord RNA, and purified ribosome-associated RNA as well. So 4 main groups: 1. WT total spinal cord RNA, 2. UBQL2-ALS spinal cord RNA, 3. WT RNA associa…
Organism	mouse
Tissue	Spinal Cord
Sample description	totalRNA
RNA/DNA/cells	RNA
Sample receiving date	2022-01-21
Type of sample, or experimental protocol (list all)	Half of the samples were ribosome IPs followed by RNAeasy purification. The other half were direct RNAeasy from spinal cord extracts. On-column Dnase.
Library protocol	KAPA mRNA Hyperprep Kit (KK8581).
Starting amount RNA/DNA/cells	100ng
Library prep dates	2022-02-09
Any quality issues for library protocol	Lib prep by Biomek. 1 sample re-prepped.
Sequencing data receiver	CMG
Sequencing Date	Platform	Flowcell ID	Flow cell version	Flowcell type	Read Type	Cycle	Indexing	Index Cycles	Pool ID	Library Count	Library Type	Library Prep
2022-03-11	NovaSeq 6000	H2M3KDSX3	v1.5	S4+XP 200cycle	PE	2x100b	Dual Index	10+10	Nova_S4_XP_551_lane 4	50	RNA	StandAlone
Any quality issues in sequencing	300pM final loading conc, 1% PhiX. 92% Q30, 82% PF cluster density, 3.1B PF reads/lane.
Sample (1-20)	CMG ID	Sample name (as labeled on tube)	Sample Treatment	RIN	i7_Index_ID	i7 Bases for Entry on Sample Sheet	i5_Index_ID	i5 Bases for Sample Sheet NextSeq, NovaSeq, MiSeq	Seq ratio	Lane #
	1	C73	UBQL2+	9.7	N728	TGCAGCTA	S513	CTAGTCGA	1	4
	2	C51	UBQL2+	8.3	N728	TGCAGCTA	S515	AGCTAGAA	1	4
	3	C57	WT	9.2	N728	TGCAGCTA	S516	ACTCTAGG	1	4
	4	C58	WT	9.7	N728	TGCAGCTA	S517	TCTTACGC	1	4
	5	C65	UBQL2+	9.6	N728	TGCAGCTA	S518	CTTAATAG	1	4
	6	C66	UBQL2+	9.4	N728	TGCAGCTA	S520	ATAGCCTT	1	4				lib re-prepped
	7	C70	UBQL2+	9.5	N728	TGCAGCTA	S521	TAAGGCTC	1	4
	8	C76	WT	9.4	N728	TGCAGCTA	S522	TCGCATAA	1	4
	9	C264	WT	9.5	N729	TCGACGTC	S513	CTAGTCGA	1	4
	10	C265	WT	9.7	N729	TCGACGTC	S515	AGCTAGAA	1	4
	11	C73_N	UBQL2+ Input	9.6	N729	TCGACGTC	S516	ACTCTAGG	1	4
	12	C51_N	UBQL2+ Input	9.5	N729	TCGACGTC	S517	TCTTACGC	1	4
	13	C57_N	WT Input	9.5	N729	TCGACGTC	S518	CTTAATAG	1	4
	14	C58_N	WT Input	9.5	N729	TCGACGTC	S520	ATAGCCTT	1	4
	15	C65_N	UBQL2+ Input	9.3	N729	TCGACGTC	S521	TAAGGCTC	1	4
	16	C66_N	UBQL2+ Input	9.4	N729	TCGACGTC	S522	TCGCATAA	1	4
	17	C70_N	UBQL2+ Input	9.6	N721	TACGCTGC	S522	TCGCATAA	1	4
	18	C76_N	WT Input	9	N722	ATGCGCAG	S522	TCGCATAA	1	4
	19	C264_N	WT Input	8.8	N723	TAGCGCTC	S522	TCGCATAA	1	4
	20	C265_N	WT Input	9.3	N724	ACTGAGCG	S522	TCGCATAA	1	4

## Sheet: Project_information_1624
Illumina NovaSeq 6000 sequencing:
Sequencing run name	Nova_S2_774
Experiment name	ILMN_1624_Pierchala_ultralow-mRNAseq16_Feb2023
PI	Brian Pierchala
Cost Account (External)			16/74 of a flowcell
Account/PO number	4684189
Type of experiment
Project title	Gene expression changes in motor neurons of UBQL2 ALS mice.
Experiment description	Spinal cords were isolated from WT or UBQL2-ALS mice. The cords were then detergent extracted and motor neuron ribosomes isolated by immunoprecipitation (these "RiboTag" mice have HA-tagged ribosomes only in motor neurons). We purified input spinal cord RNA, and purified ribosome-associated RNA as well. So there are 4 main groups: 1. WT total spinal cord RNA, 2. UBQL2-ALS total spinal cord RNA, 3…
Organism	Mouse
Tissue	Spinal cords
Sample description	mouse spinal cords
RNA/DNA/cells	RNA
Sample receiving date	2023-01-06
Type of sample, or experimental protocol (list all)
Library protocol	Clontech SMART-Seq v4+Nextera XT
Starting amount RNA/DNA/cells	1ng RNA
Library prep dates	2023-02-22
Any quality issues for library protocol	n/a
Sequencing data receiver	CMG
Sequencing Date	Platform	Flowcell ID	Flow cell version	Flowcell type	Read Type	Cycle	Indexing	Index Cycles	Pool ID	Library Count	Library Type	Library Prep
2023-03-17	Novaseq 6000	HHYH2DMXY	V1.5	S2_200cycle	PE	101+10+10+101	Dual Index	10+10	Nova_S2_774	16	DNA	standalone
Any quality issues in sequencing	300pM final loading conc, 1% PhiX. 92% Q30, 78% PF cluster density, 2.2B PF reads/lane.
Sample (1-16)	CMG ID	Sample name (as labeled on tube)	RIN	Well	UD Index Name	i7_Index_ID	i7 Bases for Entry on Sample Sheet	i5_Index_ID	i5 Bases for Sample Sheet NextSeq, NovaSeq, MiSeq	i5 Bases for Sample Sheet HiSeq 3000/4000	Seq ratio
	1	C1073IP	9.4	B	A01	UDP0097	CTGACCGGCA	TGCCGGTCAG	CCTGATACAA	TTGTATCAGG	1
	2	C1074IP	9.5	B	B01	UDP0098	GAATTGAGTG	CACTCAATTC	TTAAGTTGTG	CACAACTTAA	1
	3	C1076IP	9.3	B	C01	UDP0099	GCGTGTGAGA	TCTCACACGC	CGGACAGTGA	TCACTGTCCG	1
	4	C1078IP	8.4	B	D01	UDP0100	TCTCCATTGA	TCAATGGAGA	GCACTACAAC	GTTGTAGTGC	1
	5	C1079IP	9.2	B	E01	UDP0101	ACATGCATAT	ATATGCATGT	TGGTGCCTGG	CCAGGCACCA	1
	6	C1080IP	8.8	B	F01	UDP0102	CAGGCGCCAT	ATGGCGCCTG	TCCACGGCCT	AGGCCGTGGA	1
	7	C1081IP	9.3	B	G01	UDP0103	ACATAACGGA	TCCGTTATGT	TTGTAGTGTA	TACACTACAA	1
	8	C1094IP	9.5	B	H01	UDP0104	TTAATAGACC	GGTCTATTAA	CCACGACACG	CGTGTCGTGG	1
	9	C1073N	8.3	B	A02	UDP0105	ACGATTGCTG	CAGCAATCGT	TGTGATGTAT	ATACATCACA	1
	10	C1074N	8.5	B	B02	UDP0106	TTCTACAGAA	TTCTGTAGAA	GAGCGCAATA	TATTGCGCTC	1
	11	C1076N	8.7	B	C02	UDP0107	TATTGCGTTC	GAACGCAATA	ATCTTACTGT	ACAGTAAGAT	1
	12	C1078N	8.6	B	D02	UDP0108	CATGAGTACT	AGTACTCATG	ATGTCGTGGT	ACCACGACAT	1
	13	C1079N	8.5	B	E02	UDP0109	TAATTCTACC	GGTAGAATTA	GTAGCCATCA	TGATGGCTAC	1
	14	C1080N	8.7	B	F02	UDP0110	ACGCTAATTA	TAATTAGCGT	TGGTTAAGAA	TTCTTAACCA	1
	15	C1081N	8.4	B	G02	UDP0111	CCTTGTTAAT	ATTAACAAGG	TGTTGTTCGT	ACGAACAACA	1
	16	C1094N	8.6	B	H02	UDP0112	GTAGCCATCA	TGATGGCTAC	CCAACAACAT	ATGTTGTTGG	1

## Sheet: MappingStats_1254
Summary	Samples	C264_N_S19_L004	C264_S9_L004	C265_N_S20_L004	C265_S10_L004	C51_N_S12_L004	C51_S2_L004	C57_N_S13_L004	C57_S3_L004	C58_N_S14_L004	C58_S4_L004	C65_N_S15_L004	C65_S5_L004	C66_N_S16_L004	C66_S6_L004	C70_N_S17_L004	C70_S7_L004	C73_N_S11_L004	C73_S1_L004	C76_N_S18_L004	C76_S8_L004
	Raw reads	77982371	71002747	72707554	83342445	65064039	69233861	68954893	62684807	72893428	58408385	72756104	62443969	63891560	78772144	58397957	75189627	71489191	68755183	69474042	74642772
	Uniquely mapped reads	73102099	66316947	68123153	78444832	59854669	65155776	64355849	57996445	67611108	54283384	68193594	57998305	60023268	73570672	53436095	69792650	66324528	64502701	65274421	69954088
	Total high quality reads	73102099	66316947	68123153	78444832	59854669	65155776	64355849	57996445	67611108	54283384	68193594	57998305	60023268	73570672	53436095	69792650	66324528	64502701	65274421	69954088
	Mapping Regions:
	coding	10483066	10071169	9641259	12027572	8666303	10443116	9460691	9348602	9770264	8447604	9891306	9052135	8705227	11332786	7481962	11594463	9562261	10287158	9266913	11631143
	coding-rev	9936125	9045978	9148943	10779198	8184216	9437412	8973719	8554607	9273909	7736038	9279991	8279659	8179602	10436860	6922686	10475359	9015113	9316177	8695449	10549226
	intergenic	1877390	1513322	1834908	1770984	1721790	1578716	1661679	1621770	1866039	1380347	1622876	1431947	1474814	1799983	1521695	1700821	1724879	1451890	1696305	1592901
	intron	1598891	892180	1621828	1085569	1544921	697781	972742	736027	1230608	630607	878399	651216	749138	809134	1264298	835295	1661645	909628	1389900	912844
	intron-rev	1655620	908966	1680287	1106820	1615669	697934	989975	742344	1263249	637341	886899	659213	752127	811306	1320449	840609	1728358	926686	1431581	931845
	junction	24316841	22022645	22415436	26068666	19408795	21330106	21728195	18775472	22641921	17658268	23055284	19028586	20389282	24092205	17751690	22809073	21975400	21113960	21686276	22955804
	mitochondrial	50071	10074	47995	10824	58122	2344	31062	2913	36001	3979	36131	8081	25437	17719	68403	3192	47199	13072	44557	9588
	other-exon	209227	141851	200857	170265	179862	126400	147432	116150	156944	118026	163292	121449	139399	176480	181876	148428	199940	140398	180854	146851
	other-exon-rev	213496	144813	205338	175353	186889	128024	150376	119881	161270	121555	167162	124256	141591	180402	188156	152291	205111	143611	186580	150154
	promoter	391048	316529	361196	364138	326506	289662	285171	283237	316686	274561	282807	281663	241006	349365	299204	354401	362013	321310	337843	352098
	promoter-rev	219591	165596	208778	191843	180921	142020	144922	134385	166629	138450	142123	140158	119077	174979	165636	159329	204290	160392	196845	172189
	utr-3	8487034	7907506	8044710	9274945	6652829	7756253	7695091	6684449	8068822	6537721	8516655	6941388	7488951	9014173	6074079	7620096	7384040	7377763	7834349	7618326
	utr-3-rev	11327675	11409159	10600698	13421643	9232202	10843152	10137521	9197640	10572193	9007297	11297593	9590931	9941926	12201530	8540009	11052842	10109665	10548902	10485311	10962963
	utr-5	1798874	1440790	1616324	1642055	1470898	1367665	1524143	1335205	1595139	1265347	1541254	1346183	1316427	1718179	1289431	1661078	1661639	1456727	1420143	1605159
	utr-5-rev	537150	326369	494596	354957	424746	315191	453130	343763	491434	326243	431822	341440	359264	455571	366521	385373	482975	335027	421515	362997
	Mapped on gene	67677250	62024565	62722294	73326440	54794187	60750638	60455298	53388306	63035141	50429217	64590633	54036105	56867315	68796860	49214313	64682980	60960415	59953497	60667091	64736986
	Uniquely mapped/raw reads	0.9374	0.934	0.9369	0.9412	0.9199	0.9411	0.9333	0.9252	0.9275	0.9294	0.9373	0.9288	0.9395	0.934	0.915	0.9282	0.9278	0.9382	0.9396	0.9372
	Mapping Regions/high qual reads:
	coding %	0.1434	0.1519	0.1415	0.1533	0.1448	0.1603	0.147	0.1612	0.1445	0.1556	0.145	0.1561	0.145	0.154	0.14	0.1661	0.1442	0.1595	0.142	0.1663
	coding-rev %	0.1359	0.1364	0.1343	0.1374	0.1367	0.1448	0.1394	0.1475	0.1372	0.1425	0.1361	0.1428	0.1363	0.1419	0.1296	0.1501	0.1359	0.1444	0.1332	0.1508
	intergenic %	0.0257	0.0228	0.0269	0.0226	0.0288	0.0242	0.0258	0.028	0.0276	0.0254	0.0238	0.0247	0.0246	0.0245	0.0285	0.0244	0.026	0.0225	0.026	0.0228
	intron %	0.0219	0.0135	0.0238	0.0138	0.0258	0.0107	0.0151	0.0127	0.0182	0.0116	0.0129	0.0112	0.0125	0.011	0.0237	0.012	0.0251	0.0141	0.0213	0.013
	intron-rev %	0.0226	0.0137	0.0247	0.0141	0.027	0.0107	0.0154	0.0128	0.0187	0.0117	0.013	0.0114	0.0125	0.011	0.0247	0.012	0.0261	0.0144	0.0219	0.0133
	junction %	0.3326	0.3321	0.329	0.3323	0.3243	0.3274	0.3376	0.3237	0.3349	0.3253	0.3381	0.3281	0.3397	0.3275	0.3322	0.3268	0.3313	0.3273	0.3322	0.3282
	mitochondrial %	0.0007	0.0002	0.0007	0.0001	0.001	0	0.0005	0.0001	0.0005	0.0001	0.0005	0.0001	0.0004	0.0002	0.0013	0	0.0007	0.0002	0.0007	0.0001
	other-exon %	0.0029	0.0021	0.0029	0.0022	0.003	0.0019	0.0023	0.002	0.0023	0.0022	0.0024	0.0021	0.0023	0.0024	0.0034	0.0021	0.003	0.0022	0.0028	0.0021
	other-exon-rev %	0.0029	0.0022	0.003	0.0022	0.0031	0.002	0.0023	0.0021	0.0024	0.0022	0.0025	0.0021	0.0024	0.0025	0.0035	0.0022	0.0031	0.0022	0.0029	0.0021
	promoter %	0.0053	0.0048	0.0053	0.0046	0.0055	0.0044	0.0044	0.0049	0.0047	0.0051	0.0041	0.0049	0.004	0.0047	0.0056	0.0051	0.0055	0.005	0.0052	0.005
	promoter-rev %	0.003	0.0025	0.0031	0.0024	0.003	0.0022	0.0023	0.0023	0.0025	0.0026	0.0021	0.0024	0.002	0.0024	0.0031	0.0023	0.0031	0.0025	0.003	0.0025
	utr-3 %	0.1161	0.1192	0.1181	0.1182	0.1111	0.119	0.1196	0.1153	0.1193	0.1204	0.1249	0.1197	0.1248	0.1225	0.1137	0.1092	0.1113	0.1144	0.12	0.1089
	utr-3-rev %	0.155	0.172	0.1556	0.1711	0.1542	0.1664	0.1575	0.1586	0.1564	0.1659	0.1657	0.1654	0.1656	0.1658	0.1598	0.1584	0.1524	0.1635	0.1606	0.1567
	utr-5 %	0.0246	0.0217	0.0237	0.0209	0.0246	0.021	0.0237	0.023	0.0236	0.0233	0.0226	0.0232	0.0219	0.0234	0.0241	0.0238	0.0251	0.0226	0.0218	0.0229
	utr-5-rev %	0.0073	0.0049	0.0073	0.0045	0.0071	0.0048	0.007	0.0059	0.0073	0.006	0.0063	0.0059	0.006	0.0062	0.0069	0.0055	0.0073	0.0052	0.0065	0.0052
	Mapped on gene/uniquely mapped	0.9258	0.9353	0.9207	0.9348	0.9155	0.9324	0.9394	0.9205	0.9323	0.929	0.9472	0.9317	0.9474	0.9351	0.921	0.9268	0.9191	0.9295	0.9294	0.9254
	rRNA	0.0282	0.0233	0.0294	0.0187	0.0444	0.02	0.031	0.0389	0.0331	0.0237	0.0237	0.0253	0.0249	0.0207	0.046	0.0309	0.0331	0.0168	0.0284	0.0212

## Sheet: MappingStats_1624
Summary	Samples	C1073IP	C1073N	C1074IP	C1074N	C1076IP	C1076N	C1078IP	C1078N	C1079IP	C1079N	C1080IP	C1080N	C1081IP	C1081N	C1094IP	C1094N
	Raw reads	55277673	71771848	75408020	68392783	78713394	60114615	62967000	63675959	72962085	58268219	65107580	66401045	74676381	72996406	71150470	68069192
	Uniquely mapped reads	50902429	65276496	69671746	62098507	72664971	54275858	58286090	57713771	67323161	52948747	60708739	60534789	69053818	66146388	66139066	62040179
	Total high quality reads	50902429	65276496	69671746	62098507	72664971	54275858	58286090	57713771	67323161	52948747	60708739	60534789	69053818	66146388	66139066	62040179
	Mapping Regions:
	coding	6901526	7677096	9646089	7056266	9910088	6270716	8107477	6994493	9309105	6053295	8431133	6934741	9506423	7978577	9485181	7327333
	coding-rev	6056966	6947336	8568165	6376194	8902552	5662424	7293541	6331924	8304598	5421086	7569978	6312361	8538986	7223083	8494501	6643888
	intergenic	1638429	2507122	2156597	2531082	2202857	2160010	1691477	1981079	2039163	2074222	1633687	2402459	1942713	2272930	1926728	2302973
	intron	621462	2416634	945837	2556052	867034	1539446	623653	858566	806918	1809377	688997	2601720	729653	1056990	722598	1773563
	intron-rev	597364	2399184	918831	2546853	833213	1521638	601757	822567	779626	1796989	658490	2591078	697348	1018438	692918	1754367
	junction	16497303	19591252	23088129	18243130	24337387	16341751	19847629	18518804	22543082	15792339	20861526	17984550	23570005	21027799	22376492	18981331
	mitochondrial	118648	1157201	148762	1148823	180465	1117523	90943	1101593	110474	1038050	45248	1084771	141745	1327392	59394	1125482
	other-exon	121747	301296	165301	289780	180134	245040	134938	246275	162720	260667	141902	284788	163425	274907	141235	281387
	other-exon-rev	123896	306707	167739	292447	184432	249997	137195	250108	167159	265663	144535	290408	167467	278874	143435	286409
	promoter	174288	230397	253476	222026	251689	186428	212282	196154	249800	187117	201940	212072	245860	219227	235153	216020
	promoter-rev	73216	130387	107584	129972	106566	102942	86527	101992	102975	104552	84029	123288	102757	114012	94024	118981
	utr-3	6804750	8289844	8894222	8097063	9370533	7392365	7323705	7842880	8551842	7029767	7636962	7651823	8755277	9030454	8237339	8241387
	utr-3-rev	10236114	12083145	13255949	11449650	13892556	10457102	10947421	11299628	12834113	10095726	11380795	10929116	13072202	13012126	12212603	11779201
	utr-5	801314	1033923	1145327	956905	1215142	851425	1000688	975633	1147726	849454	1031998	932893	1192011	1092612	1110781	1005582
	utr-5-rev	135406	204972	209738	202264	230323	177051	186857	192075	213860	170443	197519	198721	227946	218967	206684	202275
	Mapped on gene	47539080	56721747	64884452	53231463	67950353	47755670	54747012	52668867	62935461	46090133	57254988	51777132	64947725	60151230	62061930	54938225
	Uniquely mapped/raw reads	0.9208	0.9095	0.9239	0.908	0.9232	0.9029	0.9257	0.9064	0.9227	0.9087	0.9324	0.9117	0.9247	0.9062	0.9296	0.9114
	Mapping Regions/high qual reads:
	coding %	0.1356	0.1176	0.1385	0.1136	0.1364	0.1155	0.1391	0.1212	0.1383	0.1143	0.1389	0.1146	0.1377	0.1206	0.1434	0.1181
	coding-rev %	0.119	0.1064	0.123	0.1027	0.1225	0.1043	0.1251	0.1097	0.1234	0.1024	0.1247	0.1043	0.1237	0.1092	0.1284	0.1071
	intergenic %	0.0322	0.0384	0.031	0.0408	0.0303	0.0398	0.029	0.0343	0.0303	0.0392	0.0269	0.0397	0.0281	0.0344	0.0291	0.0371
	intron %	0.0122	0.037	0.0136	0.0412	0.0119	0.0284	0.0107	0.0149	0.012	0.0342	0.0113	0.043	0.0106	0.016	0.0109	0.0286
	intron-rev %	0.0117	0.0368	0.0132	0.041	0.0115	0.028	0.0103	0.0143	0.0116	0.0339	0.0108	0.0428	0.0101	0.0154	0.0105	0.0283
	junction %	0.3241	0.3001	0.3314	0.2938	0.3349	0.3011	0.3405	0.3209	0.3348	0.2983	0.3436	0.2971	0.3413	0.3179	0.3383	0.306
	mitochondrial %	0.0023	0.0177	0.0021	0.0185	0.0025	0.0206	0.0016	0.0191	0.0016	0.0196	0.0007	0.0179	0.0021	0.0201	0.0009	0.0181
	other-exon %	0.0024	0.0046	0.0024	0.0047	0.0025	0.0045	0.0023	0.0043	0.0024	0.0049	0.0023	0.0047	0.0024	0.0042	0.0021	0.0045
	other-exon-rev %	0.0024	0.0047	0.0024	0.0047	0.0025	0.0046	0.0024	0.0043	0.0025	0.005	0.0024	0.0048	0.0024	0.0042	0.0022	0.0046
	promoter %	0.0034	0.0035	0.0036	0.0036	0.0035	0.0034	0.0036	0.0034	0.0037	0.0035	0.0033	0.0035	0.0036	0.0033	0.0036	0.0035
	promoter-rev %	0.0014	0.002	0.0015	0.0021	0.0015	0.0019	0.0015	0.0018	0.0015	0.002	0.0014	0.002	0.0015	0.0017	0.0014	0.0019
	utr-3 %	0.1337	0.127	0.1277	0.1304	0.129	0.1362	0.1257	0.1359	0.127	0.1328	0.1258	0.1264	0.1268	0.1365	0.1245	0.1328
	utr-3-rev %	0.2011	0.1851	0.1903	0.1844	0.1912	0.1927	0.1878	0.1958	0.1906	0.1907	0.1875	0.1805	0.1893	0.1967	0.1847	0.1899
	utr-5 %	0.0157	0.0158	0.0164	0.0154	0.0167	0.0157	0.0172	0.0169	0.017	0.016	0.017	0.0154	0.0173	0.0165	0.0168	0.0162
	utr-5-rev %	0.0027	0.0031	0.003	0.0033	0.0032	0.0033	0.0032	0.0033	0.0032	0.0032	0.0033	0.0033	0.0033	0.0033	0.0031	0.0033
	Mapped on gene/uniquely mapped	0.9339	0.8689	0.9313	0.8572	0.9351	0.8799	0.9393	0.9126	0.9348	0.8705	0.9431	0.8553	0.9405	0.9094	0.9384	0.8855
	rRNA	0.0125	0.018	0.0148	0.0189	0.018	0.0237	0.017	0.022	0.0178	0.0215	0.0154	0.0178	0.0157	0.0205	0.0152	0.0181

## Sheet: Revised Table
UBQLN2 IP Samples vs. Wild-Type IP Samples
Gene Symbol	Gene Name	Fold Change	Log2 Fold Change	P-value < 0.05	FDR
Tbx18	T-box18	57.7353	5.85138	0.000505985	0.173025
Usp43	ubiquitin specific peptidase 43	48.1138	5.58838	0.000132553	0.0834022
Gpr50	G-protein-coupled receptor 50	26.1595	4.70926	0.00327778	0.36567
Ngp	neutrophilic granule protein	25.8525	4.69223	0.000553669	0.174619
Hsf5	heat shock transcription factor family member 5	23.7409	4.5693	0.0007954	0.201801
Srrm4os	serine/arginine repetitive matrix 4, opposite strand	23.4818	4.55347	0.000197359	0.110873
Tnn	tenascin N	23.3841	4.54746	0.000533595	0.174619
Wdr86	WD repeat domain 86	19.1364	4.25824	0.00394667	0.388007
Asprv1	aspartic peptidase, retroviral-like 1	15.9676	3.99708	0.00274407	0.329395
Il20rb	interleukin 20 receptor beta	12.164	3.60454	0.00592687	0.439679
Tmem51os1	Tmem51 opposite strand 1	11.558	3.53082	0.00173714	0.285759
Tbrg3	transforming growth factor beta regulated gene 3	11.5405	3.52864	0.0224302	0.683594
4933406C10Rik	RIKEN cDNA 4933406C10 gene	10.6538	3.4133	0.00148654	0.272379
Pilra	paired immunoglobin-like type 2 receptor alpha	10.2605	3.35903	0.00165752	0.285759
Rad54b	RAD54 homolog B (S. cerevisiae)	8.97769	3.16634	0.0303647	0.707482
Hsd17b1	hydroxysteroid (17-beta) dehydrogenase 1	8.63846	3.11077	0.0121486	0.565388
Kcnh4	potassium voltage-gated channel, subfamily H (eag-related), member 4	7.69569	2.94405	0.0118446	0.565388
Pou4f2	POU domain, class 4, transcription factor 2	6.96932	2.80102	0.0350055	0.721631
Scml4	Scm polycomb group protein like 4	6.82033	2.76984	0.000188776	0.10998
Kcng3	potassium voltage-gated channel, subfamily G, member 3	6.24495	2.64269	0.0117245	0.565388
Phf19	PHD finger protein 19	-11.2913	-3.49714	0.000260488	0.124166
Sim2	single-minded family bHLH transcription factor 2	-11.8725	-3.56956	0.00385482	0.386004
I730030J21Rik	RIKEN cDNA I730030J21 gene	-12.4309	-3.63586	0.0026766	0.329395
Rasef	RAS and EF hand domain containing	-12.4539	-3.63853	0.0184192	0.648562
Fam65c	NA	-12.9501	-3.69489	0.00308803	0.357662
Msantd1	Myb/SANT-like DNA-binding domain containing 1	-14.4307	-3.85107	0.000240453	0.124166
Myo18b	myosin XVIIIb	-14.5941	-3.86731	0.000822768	0.205431
4933427G17Rik	NA	-14.792	-3.88674	0.00259871	0.329395
Trim30a	tripartite motif-containing 30A	-16.7605	-4.067	7.52825e-05	0.0645215
Hspg2	perlecan (heparan sulfate proteoglycan 2)	-16.9811	-4.08586	6.35249e-07	0.00333082
Gm20751	predicted gene, 20751	-22.4036	-4.48566	0.0115473	0.565388
Fam83f	family with sequence similarity 83, member F	-23.1649	-4.53387	0.000417241	0.150256
Ryr1	ryanodine receptor 1, skeletal muscle	-24.4656	-4.61269	0.000525726	0.174619
Acta1	actin alpha 1, skeletal muscle	-29.4088	-4.87817	2.98013e-05	0.0426158
Slain1os	SLAIN motif family, member 1, opposite strand	-30.5782	-4.93443	1.70645e-06	0.00536849
G630093K05Rik	RIKEN cDNA G630093K05 gene	-40.4971	-5.33975	1.25787e-06	0.00494655
Ccr9	chemokine (C-C motif) receptor 9	-54.657	-5.77233	8.05686e-05	0.0645215
Gpr15	G protein-coupled receptor 15	-55.6977	-5.79955	0.000102566	0.0714292
Des	desmin	-130.471	-7.02758	3.45482e-05	0.0452869
Tnnt3	troponin T3, skeletal, fast	-208.893	-7.70662	6.67135e-05	0.0645215
